# Supplementary material for: Effect of Shear History on Solid–Liquid Transition of Particulate Gel Fuels
Source: Gels. 2023 Nov 15;9(11):902. doi: 10.3390/gels9110902 (PMC10671478; doi:10.3390/gels9110902)
Supplement: Supplementary file 1 [file gels-09-00902-s001.zip]

Archive with 1 entries (1 files):
- gels-2705629-supplementary.pdf
